# Supplementary material for: Age-Related Differences in Resting-State EEG and Allocentric Spatial Working Memory Performance
Source: Front Aging Neurosci. 2021 Nov 4;13:704362. doi: 10.3389/fnagi.2021.704362 (PMC8600362; doi:10.3389/fnagi.2021.704362)
Supplement: Supplementary Material 5 — Individual data used to perform the statistical analyses reported in the main manuscript. [file Table_5.xlsx]

## Sheet: Jabès_Supplementary Material 5
AgeGroup	AgeYears	Subject	CBE	NET	Theta_AvgPeak_freq_EC	Theta_AvgPeak_Power_EC	Theta_Band_Power_EC	Theta_Band_RelPower_EC	Alpha_Peak_freq_EC	Alpha_Peak_Power_EC	Alpha_Band_Power_EC	Alpha_Band_RelPower_EC	Beta_AvgPeak_freq_EC	Beta_AvgPeak_Power_EC	Beta_Band_Power_EC	Beta_Band_RelPower_EC	Gamma_Band_Power_EC	Gamma_Band_RelPower_EC	Sum2_47Power_EC	Theta_AvgPeak_freq_EO	Theta_AvgPeak_Power_EO	Theta_Band_Power_EO	Theta_Band_RelPower_EO	Alpha_Peak_freq_EO	Alpha_Peak_Power_EO	Alpha_Band_Power_EO	Alpha_Band_RelPower_EO	Beta_AvgPeak_freq_EO	Beta_AvgPeak_Power_EO	Beta_Band_Power_EO	Beta_Band_RelPower_EO	Gamma_Band_Power_EO	Gamma_Band_RelPower_EO	Sum2_47Power_EO	Comp. 1	Comp. 2	Comp. 3	Comp. 4	Comp. 5	Comp. 6	Comp. 7	Comp. 8	Comp. 9	Comp. 10	Comp. 11	Comp. 12
Older	75.82	358	2.2	0.7	5.75578	0.0356664	0.039218	0.0770566	10.5	0.203284	0.132114	0.438372	19.5733	0.0345086	0.0287914	0.235685	0.0110309	0.0789515	3.44553	5.67295	0.0638711	0.0653263	0.112335	10.5	0.137637	0.0999205	0.332642	19.8	0.0374656	0.0305671	0.241936	0.0146594	0.105667	3.58209	-3.0025	-1.0057	0.1802	1.3088	-0.398	0.8402	0.5061	0.4514	0.0664	-0.0531	-0.2499	0.3603
Older	67.33	360	1.8	0.4	4.62884	0.0730734	0.0757868	0.125608	9.5	0.111872	0.0970653	0.28351	19.2797	0.0357922	0.0344583	0.245675	0.0170472	0.122853	3.93504	4.66918	0.096682	0.0936073	0.122183	9.5	0.118925	0.10587	0.243377	19.9291	0.0479297	0.0500421	0.262196	0.0337305	0.18068	5.27329	-2.4256	0.831	-1.2016	0.4386	1.1988	-0.7796	-0.7676	-0.4761	-0.2942	-0.848	-0.3451	0.5031
Older	67.5	363	1.5	0.4	5.18148	0.12773	0.136388	0.136415	10	0.203642	0.171848	0.311955	20.0997	0.0557945	0.0564588	0.26146	0.0168365	0.0839054	6.18983	5.08584	0.127363	0.122948	0.142747	10	0.12542	0.110986	0.233677	20.3346	0.0483398	0.0506857	0.27061	0.017951	0.102295	5.37235	-1.517	0.0333	0.2226	0.7012	2.1724	-0.8923	-0.4936	0.6616	0.0066	0.2485	0.2903	-0.4067
Older	73.42	370	1.5	0.4	4.16443	0.106609	0.111377	0.0639633	9	2.14369	0.910249	0.747628	19.12	0.0428813	0.0307688	0.0813304	0.0107388	0.0337645	12.7528	4.6747	0.0684875	0.0732316	0.082137	9.5	0.663355	0.305318	0.602317	19.6554	0.0360055	0.0264147	0.13811	0.0111552	0.065456	5.56049	1.0703	-2.8589	-2.9484	-0.4596	-1.9825	2.8089	0.1759	0.2894	-0.3227	0.3225	0.6113	0.4258
Older	74.5	397	1.5	0.3	3.55866	0.0543172	0.0549581	0.094433	8.5	0.0905813	0.05758	0.177185	20.566	0.0598836	0.0609122	0.394561	0.0297628	0.198368	4.34386	3.54594	0.0534055	0.0532309	0.0720332	8.5	0.0821258	0.0513318	0.119572	21.3408	0.100016	0.100386	0.399604	0.0776272	0.280233	7.39682	-2.7653	7.0341	-1.6498	-1.1024	1.7346	-0.7405	-0.2945	0.3863	0.1025	-0.0694	0.3767	0.6295
Older	75.25	403	2	0.5	4.73477	0.0369234	0.0395923	0.0840261	9.5	0.211821	0.127216	0.452059	20.1162	0.0289578	0.0257929	0.193719	0.0154783	0.136718	3.34925	3.39596	0.0615633	0.0629791	0.130303	8	0.123718	0.0779037	0.326291	20.3131	0.028218	0.0256098	0.217362	0.0147915	0.141508	2.97895	-3.009	0.3151	-1.9439	-1.9357	0.176	-0.0646	1.4153	0.4049	-0.9712	-0.334	0.1025	-0.5197
Older	70.66	406	1.6	0.2	5.27353	0.156031	0.169708	0.057355	10	4.1515	1.35287	0.675077	19.1868	0.144732	0.099857	0.149028	0.0253459	0.0407336	21.0886	3.60455	0.133699	0.128991	0.105651	8.5	0.258052	0.173352	0.243125	19.9293	0.121503	0.124876	0.314225	0.0763295	0.178552	10.6027	4.2433	2.4318	0.4798	-0.9107	-1.5581	-0.6946	0.8259	-1.4668	0.3141	-0.3157	0.8423	0.4616
Older	74.5	407	1.7	0.4	5.7318	0.0451234	0.0450836	0.0504316	10.5	0.396909	0.196496	0.374386	20.8832	0.0778336	0.0687997	0.25127	0.0479017	0.193464	6.88591	6.6598	0.0339625	0.035198	0.055255	12	0.0605305	0.052594	0.113768	21.2065	0.0799727	0.0792712	0.340508	0.060285	0.288836	6.03145	-2.7631	5.244	3.3477	0.2593	1.0118	3.1999	-0.5042	0.2903	-0.5664	-0.422	-0.6922	-0.1292
Older	70.5	409	1.4	0.4	4.65434	0.0564852	0.0553332	0.0746423	9.5	0.428103	0.241234	0.505159	20.4177	0.0325172	0.0327506	0.197157	0.0169749	0.115413	5.01197	4.58096	0.0442164	0.0445624	0.112585	9.5	0.0508164	0.0453809	0.206583	20.9625	0.0308961	0.0317968	0.292362	0.0206783	0.2004	2.9006	-3.3104	1.4021	-0.2008	-1.9419	-0.03	0.9743	0.1523	0.6411	0.2013	0.5299	-0.2915	-0.2012
Older	75.5	414	1.4	0.3	5.3461	0.1543	0.152434	0.0571056	10	2.08425	0.850205	0.513339	18.2244	0.208471	0.152303	0.276675	0.0127013	0.0238717	17.1805	5.38185	0.122641	0.126952	0.0654834	10	0.53499	0.38671	0.357507	18.7754	0.179009	0.149082	0.363449	0.0252228	0.0650254	11.9666	4.7445	1.5492	-0.4611	4.9968	-2.2169	-0.8513	0.6115	0.5592	0.5229	0.0919	0.4958	-0.4912
Older	64.66	430	1.4	0.4	5.26667	0.0841219	0.0826212	0.073224	10	1.28349	0.44322	0.590014	19.4239	0.0483266	0.037763	0.154161	0.0175056	0.0788375	7.77488	4.11444	0.0684195	0.0659974	0.109157	9	0.173268	0.107321	0.321436	19.6192	0.0425133	0.0372394	0.263424	0.0187738	0.135672	3.9468	-1.173	-0.4134	-0.7662	-0.7163	-1.2949	0.2311	0.9266	-0.3654	-0.6151	-0.1425	-0.3351	0.0548
Older	68.74	393	1.3	0.3	5.34474	0.0807242	0.0818482	0.0681456	10	0.869298	0.348957	0.452024	18.9635	0.0902266	0.0792232	0.295194	0.0137459	0.0537894	8.09433	5.20608	0.0643664	0.0673904	0.0929125	10	0.110006	0.0932526	0.220492	19.2868	0.0733313	0.0644937	0.39557	0.0165461	0.0989663	4.74769	-1.1029	0.7818	0.1151	2.2826	-1.9468	-1.1915	0.1138	0.8515	0.2997	0.5015	-0.5753	0.2829
Older	75.9	362	1	0.2	4.26967	0.0979117	0.0913201	0.0535205	9	2.00508	0.669142	0.632368	19.9323	0.0591422	0.0546685	0.149221	0.0273628	0.0881185	11.2385	4.20478	0.0685297	0.0677556	0.0816606	9	0.17985	0.121507	0.272756	21.2964	0.0929328	0.0883652	0.285128	0.067255	0.236003	7.48637	0.2403	3.3059	-0.6598	-2.3003	-0.7346	1.6905	0.0072	-0.9013	0.833	0.2602	0.4068	0.1914
Older	67.9	364	0.6	0.1	3.64749	0.0663867	0.0704775	0.104679	8.5	0.144091	0.106252	0.371969	19.7708	0.0544789	0.0541652	0.371969	0.0131586	0.0925379	4.26409	3.60772	0.069618	0.072696	0.0976712	8.5	0.103151	0.0880729	0.213099	20.3065	0.0637102	0.0658466	0.394449	0.0261438	0.154812	4.91264	-2.3127	2.5596	-2.5304	-0.0898	0.0067	-1.8807	-0.2129	1.2197	0.7823	0.7225	0.0105	0.3205
Older	72.66	365	1.1	0	3.61632	0.0717617	0.0780643	0.059403	8.5	2.00237	0.57364	0.637711	19.5465	0.0520242	0.0442769	0.151489	0.0216048	0.0811019	9.39392	3.49664	0.0710117	0.0690426	0.133239	8.5	0.10586	0.0678211	0.230887	20.8918	0.0502391	0.0466945	0.298295	0.0301682	0.200339	4.08433	-0.9276	1.3934	-1.6347	-3.0463	-1.3816	0.0349	-0.2218	0.0907	0.9333	0.0708	-0.275	-0.2165
Older	72.33	366	0.9	0.2	4.58801	0.0473172	0.0465348	0.118786	9.5	0.0798242	0.0648112	0.274672	19.4559	0.026475	0.026404	0.265444	0.0129294	0.122281	2.7499	4.03974	0.0581125	0.0571956	0.139095	9	0.0628703	0.0532658	0.221324	19.9195	0.0301953	0.0309622	0.283921	0.0178047	0.162251	2.98364	-3.6412	0.4473	-1.4725	-0.2105	0.5378	-1.5926	-0.2262	0.0836	-0.2818	-0.3746	-0.1688	0.4024
Older	73.25	371	0.5	0.1	5.85974	0.0896297	0.0962434	0.0556348	10.5	1.08116	0.609748	0.51255	19.1007	0.119278	0.0982659	0.261392	0.0242473	0.0599813	12.0984	4.6515	0.0818477	0.0825215	0.0744427	9.5	0.222137	0.15182	0.234469	19.8429	0.109645	0.0947048	0.38543	0.0357117	0.137376	7.32921	0.6794	2.2453	0.5242	1.8122	-1.6018	-0.5595	1.1754	-0.1012	0.1936	0.522	-0.1407	0.1064
Older	70.25	392	1.1	0.3	5.59117	0.0499297	0.0486693	0.153113	10.5	0.0314852	0.0323082	0.168647	20.5021	0.01295	0.0142091	0.194679	0.00774549	0.10725	2.03045	5.5753	0.0491594	0.050444	0.156367	10.5	0.0330266	0.0324045	0.167791	20.4167	0.0134172	0.0140044	0.192825	0.00782529	0.110394	2.04024	-4.9904	-1.2904	0.9113	-0.0485	2.2815	-0.1317	-0.7265	0.1513	-0.2058	-0.1569	0.9929	-0.1592
Older	76	396	1.2	0	4.11771	0.0634508	0.0715345	0.0518003	9	0.446184	0.265161	0.34114	19.3573	0.11712	0.105163	0.309289	0.044599	0.128989	9.40876	4.06776	0.0591594	0.0631582	0.0570704	9	0.140495	0.107511	0.179698	19.8192	0.141168	0.139427	0.399819	0.0703672	0.183965	9.40676	0.3724	5.7558	-1.0407	1.3585	-1.1038	-0.6741	0.0774	-0.0784	-0.5444	-0.8565	-0.0614	-0.6464
Older	72.74	398	0.4	0	4.10902	0.0805391	0.0780216	0.0709144	9	1.52505	0.441913	0.589742	19.8915	0.0315336	0.0380056	0.139186	0.0223275	0.0918347	7.99893	5.61547	0.055543	0.0532773	0.103498	10.5	0.0798703	0.0642805	0.22621	20.6092	0.0289352	0.0366286	0.248753	0.0244114	0.16627	3.79753	-2.0187	0.3691	0.0443	-1.3513	-0.8637	1.7796	-1.4105	0.6554	0.5048	0.0599	-0.263	-0.1254
Older	66.17	402	1	0	3.64803	0.143608	0.145073	0.0832054	8.5	1.55307	0.708908	0.669068	18.9987	0.0559258	0.0467212	0.13136	0.00828105	0.029574	11.2167	4.16636	0.105554	0.109552	0.115269	9	0.587205	0.280391	0.525039	19.4358	0.0383109	0.0342639	0.17772	0.00762614	0.0479144	5.76573	1.3994	-2.5847	-3.4507	-0.342	-1.2082	0.8507	-0.2449	0.7326	-0.1995	0.0919	0.125	-0.1854
Older	73.17	405	0.2	0	4.75569	0.13466	0.147768	0.0518843	9.5	2.35511	1.04352	0.544739	19.2148	0.15942	0.129782	0.234416	0.0368889	0.062831	19.2171	6.3351	0.10413	0.0996191	0.0645387	11	0.200686	0.17023	0.20114	19.9222	0.165941	0.164956	0.423215	0.0810864	0.17749	11.4337	3.4998	4.7277	1.8002	2.3996	-1.6656	0.9024	-1.3162	-0.2139	0.7185	-0.4586	0.3039	-0.3922
Older	74.08	411	0.8	0.1	5.23199	0.387545	0.27749	0.0842465	10	3.27641	1.10376	0.544676	19.2293	0.150057	0.129255	0.201853	0.0486213	0.0852771	20.8415	4.19683	0.0834898	0.0885656	0.0824617	9	0.137722	0.133939	0.215689	20.2406	0.10519	0.115228	0.360176	0.0702508	0.205	8.90203	3.9914	3.7755	1.3962	-0.537	-0.4537	-0.8441	-0.8037	-1.1146	-2.1584	1.5171	-0.3353	-0.0744
Older	72.33	416	1.1	0.2	5.29826	0.0563945	0.0597434	0.113577	10	0.215701	0.15575	0.438508	19.8465	0.0261297	0.0274315	0.212493	0.0100077	0.0747311	3.7527	3.03973	0.0737844	0.0790418	0.174548	8	0.068182	0.0572578	0.227468	20.0779	0.0385875	0.0394703	0.305614	0.0224423	0.168778	3.45439	-2.6854	0.0559	-1.2826	-1.4068	0.2422	-1.9622	1.4286	-0.666	0.3783	0.2535	0.0952	-0.2864
Young	28.66	352	3	1	5.711	0.1181	0.117261	0.168314	10.5	0.2101	0.149552	0.370995	18.9053	0.037	0.0281463	0.204442	0.00443297	0.0375572	4.21569	5.72354	0.104705	0.108943	0.144673	10.5	0.252445	0.160284	0.371086	18.7808	0.0383953	0.0307156	0.204444	0.00617984	0.0488027	4.57545	-1.7191	-3.4571	-0.621	2.8037	0.857	-0.9554	-0.8754	-0.7215	-0.2591	-0.1144	0.438	0.3968
Young	25.9	354	2.7	0.9	5.83231	0.1654	0.183624	0.0974725	10.5	1.5043	0.7128	0.554695	19.7349	0.0858633	0.068211	0.159075	0.0227021	0.0589769	13.1399	5.68994	0.134498	0.132123	0.137676	10.5	0.338378	0.181213	0.311823	19.862	0.0566547	0.0516026	0.229085	0.019609	0.0917582	6.34492	0.8929	-1.3036	1.1969	0.7663	0.6142	0.5721	-0.043	0.2951	-0.1621	0.1801	0.0197	-0.3586
Young	29.25	361	2.6	0.8	4.69873	0.1118	0.123709	0.143413	9.5	0.305	0.191039	0.361258	18.8685	0.0509	0.0425502	0.202072	0.0125971	0.0617764	5.81745	5.17611	0.105263	0.109389	0.166195	10	0.138028	0.108273	0.287361	19.3474	0.0331047	0.0316563	0.200055	0.0130499	0.0820096	4.30849	-1.6042	-2.2294	-0.9797	1.0363	0.5731	-1.2803	-1.3708	-0.0891	-0.105	-0.7277	-0.244	-0.2499
Young	25.25	374	2.6	0.7	6.69728	0.0939	0.0982628	0.0675118	12	2.4758	0.78542	0.641053	18.8673	0.0343	0.0419793	0.113267	0.0082385	0.0293002	11.9238	6.12591	0.0990195	0.0932477	0.183785	11	0.0604422	0.0558538	0.193237	19.6508	0.0206992	0.0202931	0.172847	0.00897368	0.0830831	3.19666	-1.0678	-3.5311	3.021	0.2435	-1.42	0.4196	0.3898	-0.7816	0.6051	-0.4731	-0.7418	0.4601
Young	32.66	377	2.4	0.8	4.75323	0.1345	0.138911	0.10049	9.5	1.8636	0.585	0.592415	18.6463	0.0615	0.0422676	0.143864	0.00880775	0.0412463	9.83451	4.71888	0.1025	0.105058	0.130557	9.5	0.302873	0.185354	0.397492	19.4837	0.0423281	0.0410845	0.214143	0.0158705	0.0897278	5.26391	0.3596	-2.1871	-1.4679	0.2219	-1.0032	-0.0186	-0.492	-0.4726	-0.0017	-0.1018	-0.1258	0.3554
Young	22.66	381	3	1	5.23534	0.1433	0.150653	0.105724	10	0.9692	0.5169	0.575471	18.7628	0.046	0.0372903	0.119098	0.0059042	0.0237005	9.46156	5.18526	0.110516	0.11609	0.11209	10	0.693287	0.361026	0.553872	19.0667	0.030068	0.0253308	0.112494	0.00463308	0.0252494	6.83424	0.9803	-4.1753	-2.175	1.7431	-0.1337	1.5154	0.1829	-0.2793	-0.7122	0.0194	0.1308	0.1864
Young	23.66	387	2.6	0.7	6.22889	0.3087	0.295317	0.101593	11	3.42511	1.24876	0.600724	19.9711	0.12255	0.0967311	0.147902	0.0170068	0.0325257	20.9343	5.20806	0.329773	0.307326	0.175774	10	0.648503	0.427184	0.432629	19.8187	0.0890406	0.0671531	0.180442	0.0173416	0.0553932	10.7476	6.0318	-2.6584	1.2588	0.6996	3.0872	0.1418	1.4019	1.1005	0.4829	-0.3106	-0.1291	0.167
Young	31.42	412	2.1	0.6	3.24948	0.203	0.209129	0.0753901	8	1.8915	1.0422	0.646758	18.7758	0.0843	0.0733134	0.125789	0.0214954	0.0418354	17.5941	3.11139	0.142844	0.15001	0.129049	8	0.524968	0.297154	0.468803	19.3298	0.0453461	0.0431714	0.178066	0.021074	0.0963289	7.05522	3.143	-1.4931	-3.8586	-1.4857	-0.9563	-0.3899	-0.384	0.4387	-0.8058	-0.4136	-0.3114	-0.1094
Young	21.74	428	2.3	0.6	3.7264	0.4289	0.461202	0.123906	8.5	2.6541	1.33598	0.608522	19.2447	0.1323	0.109981	0.133218	0.0366707	0.0499642	23.9046	3.70958	0.325059	0.344902	0.118788	8.5	1.65125	0.786177	0.475813	20.4656	0.16343	0.149122	0.20883	0.0662077	0.105555	19.1066	10.7879	0.8863	-3.7609	0.5564	4.9019	1.3118	-0.049	-0.7653	0.6691	0.4381	-0.5524	-0.0747
Young	30.08	429	2.4	0.7	5.7279	0.0729	0.0765124	0.111542	10.5	0.4571	0.207154	0.499856	19.5482	0.0217	0.0208252	0.134462	0.00796125	0.0580608	4.43665	6.2437	0.0609	0.0647313	0.140145	11	0.148305	0.0984606	0.385079	19.8262	0.0155289	0.0150438	0.145014	0.00645813	0.0692615	2.88567	-2.7267	-3.0253	0.4956	0.8451	-0.0299	1.5479	-0.5324	-0.2747	-0.1571	-0.0714	0.3758	-0.2162
Young	25	353	1.6	0.3	5.71825	0.1022	0.105437	0.0987078	10.5	0.5994	0.365568	0.526994	18.9601	0.0578	0.0398469	0.168053	0.00789509	0.0394109	7.1643	5.63958	0.102218	0.100265	0.135053	10.5	0.197727	0.153991	0.361696	19.1229	0.0368477	0.0335656	0.206113	0.0108527	0.0698448	4.67276	-0.9402	-2.6904	0.0971	1.6542	-0.6622	0.1548	-0.0638	-0.213	-0.1115	-0.3357	-0.3652	-0.0468
Young	23.08	419	2	0.5	4.91414	0.221695	0.246386	0.102123	9.5	3.14525	1.18461	0.708527	18.8439	0.0792227	0.0426399	0.083469	0.00832779	0.0224033	17.1779	4.74789	0.130801	0.13541	0.232438	9.5	0.0551867	0.067192	0.209736	20.2693	0.0308359	0.0310954	0.201662	0.0161627	0.111779	3.91815	1.4978	-2.8605	0.8804	-2.4201	-0.6793	-1.3129	-1.4424	-0.5155	1.0239	0.2098	-0.5107	-0.3091
Young	22.82	422	2	0.5	6.76288	0.096	0.103091	0.0829582	12.5	0.7788	0.383625	0.514369	19.811	0.0605	0.0548722	0.191228	0.0135489	0.069788	8.27196	4.09512	0.128879	0.124603	0.209632	9	0.145173	0.0915979	0.286177	19.8859	0.0332781	0.0287967	0.226415	0.0107329	0.101029	3.60782	-1.3187	-2.1126	1.4816	-0.3654	0.5266	-1.231	2.989	-0.3377	-0.0732	-0.0285	-0.4312	-0.3265
Young	26.5	424	2	0.6	5.31947	0.2115	0.218416	0.0531107	10	4.6965	2.1213	0.686864	19.8516	0.1494	0.106472	0.118368	0.0522989	0.0719354	31.362	4.06227	0.23492	0.214641	0.155506	9	0.322531	0.194348	0.25974	20.3592	0.103576	0.0917578	0.276949	0.0508712	0.16618	9.1115	5.8144	1.5112	2.0421	-2.5621	-0.0079	-0.0592	0.8145	0.5423	-0.4163	-1.3435	0.0801	0.1114
Young	29.5	351	2	0.4	5.782	0.2984	0.2628	0.1071	10.5	3.6353	1.1896	0.6989	19.199	0.0704	0.0545	0.095473	0.0072	0.0138	17.7776	5.75361	0.140263	0.12461	0.237299	10.5	0.064743	0.0772751	0.266231	19.468	0.0198328	0.0202502	0.173544	0.00623962	0.0531475	3.2822	1.5306	-4.4769	2.3331	-1.0456	-0.385	-1.0342	-1.4096	-0.0248	-0.0011	0.556	-0.2646	-0.2161
Young	24.08	379	1.9	0.4	5.81056	0.0696062	0.069712	0.13816	10.5	0.284346	0.145763	0.435451	20.0223	0.0175602	0.0168222	0.143056	0.0073104	0.0688442	3.42067	5.20175	0.0586711	0.0660018	0.179032	10	0.0502664	0.0517285	0.252648	20.4681	0.0150852	0.0163364	0.178975	0.0106452	0.120583	2.43594	-3.4626	-2.085	0.64	-0.663	1.1932	-0.0087	-0.1587	-0.666	0.312	0.1755	0.6597	-0.6292
Young	27	385	1.5	0.3	6.79761	0.0679	0.0714247	0.0890812	11.5	0.3025	0.189893	0.401711	20.3807	0.0487	0.0406902	0.226807	0.0165882	0.102381	5.14518	5.70987	0.06045	0.0620706	0.0962423	10.5	0.18044	0.0948728	0.275821	20.6433	0.0433148	0.040068	0.274195	0.0167247	0.12502	4.08402	-2.912	0.1497	1.8678	0.823	0.9551	1.2889	1.3317	0.1588	-0.3413	0.8201	0.2649	0.1804
Young	32.66	386	1.9	0.4	5.7407	0.0721	0.0689087	0.1207	10.5	0.3738	0.150712	0.387095	19.8192	0.0387	0.0338156	0.203115	0.0187007	0.111936	4.35559	5.1741	0.0676	0.0696341	0.140883	10	0.0561984	0.0523153	0.175145	20.4507	0.0683938	0.0555668	0.276685	0.0366458	0.192515	4.63063	-2.7063	1.0121	0.9072	0.0431	1.0609	-0.0778	-0.1089	-1.1854	0.3671	-0.1824	0.1016	-0.0391
Young	23.66	388	1.7	0.3	6.21712	0.1487	0.143615	0.0629759	11	4.0105	1.1018	0.688303	19.9671	0.0717	0.0605697	0.108205	0.0206734	0.0358454	16.8836	5.18541	0.125533	0.118773	0.177029	10	0.151045	0.104364	0.266983	20.5532	0.0445523	0.0384546	0.212389	0.0198278	0.103404	4.6865	0.9742	-1.7842	2.5434	-1.7614	-0.5449	0.6782	0.9173	0.3262	0.517	0.2017	0.3599	0.0368
Young	24.82	417	1.9	0.5	5.71695	0.372584	0.364118	0.0761878	10.5	7.47134	2.29785	0.673943	19.5776	0.170598	0.129225	0.114174	0.0295162	0.0322806	35.1891	5.09073	0.21859	0.195626	0.208131	10	0.0939383	0.101825	0.188701	19.9719	0.0735914	0.0654022	0.211598	0.0255835	0.0896675	6.92689	6.4741	-1.4678	4.2227	-2.2338	-0.2354	-1.6703	-1.0941	1.1968	-0.6891	-0.006	0.6055	0.3981
Young	22.42	426	1.8	0.5	6.15933	0.0873633	0.0854085	0.106314	11	0.173998	0.127018	0.264313	19.8462	0.0672945	0.0574159	0.295107	0.0226572	0.124736	5.40461	6.10713	0.0794813	0.0790451	0.10411	11	0.0728984	0.0627618	0.147083	20.526	0.0667227	0.0658306	0.340704	0.0298852	0.170508	5.24469	-2.625	1.8736	2.097	1.9422	1.367	-0.0453	-0.1962	0.1829	0.1602	0.3475	-0.2799	0.3785
Theta_AvgPeak_freq_EC		Theta Averaged Peak Frequency Eyes Closed
Theta_AvgPeak_Power_EC		Theta Averaged Peak Power Eyes Closed
Theta_Band_Power_EC		Theta Absolute Power Eyes Closed
Theta_Band_RelPower_EC		Theta Relative Power Eyes Closed
Alpha_Peak_freq_EC		Alpha Peak Frequency Eyes Closed
Alpha_Peak_Power_EC		Alpha Peak Power Eyes Closed
Alpha_Band_Power_EC		Alpha Absolute Power Eyes Closed
Alpha_Band_RelPower_EC		Alpha Relative Power Eyes Closed
Beta_AvgPeak_freq_EC		Beta Averaged Peak Frequency Eyes Closed
Beta_AvgPeak_Power_EC		Beta Averaged Peak Power Eyes Closed
Beta_Band_Power_EC		Beta Absolute Power Eyes Closed
Beta_Band_RelPower_EC		Beta Relative Power Eyes Closed
Gamma_Band_Power_EC		Gamma Absolute Power Eyes Closed
Gamma_Band_RelPower_EC		Gamma Relative Power Eyes Closed
Sum2_47Power_EC		Total EEG Power (2-47 Hz) Eyes Closed
Theta_AvgPeak_freq_EO		Theta Averaged Peak Frequency Eyes Open
Theta_AvgPeak_Power_EO		Theta Averaged Peak Power Eyes Open
Theta_Band_Power_EO		Theta Absolute Power Eyes Open
Theta_Band_RelPower_EO		Theta Relative Power Eyes Open
Alpha_Peak_freq_EO		Alpha Peak Frequency Eyes Open
Alpha_Peak_Power_EO		Alpha Peak Power Eyes Open
Alpha_Band_Power_EO		Alpha Absolute Power Eyes Open
Alpha_Band_RelPower_EO		Alpha Relative Power Eyes Open
Beta_AvgPeak_freq_EO		Beta Averaged Peak Frequency Eyes Open
Beta_AvgPeak_Power_EO		Beta Averaged Peak Power Eyes Open
Beta_Band_Power_EO		Beta Absolute Power Eyes Open
Beta_Band_RelPower_EO		Beta Relative Power Eyes Open
Gamma_Band_Power_EO		Gamma Absolute Power Eyes Open
Gamma_Band_RelPower_EO		Gamma Relative Power Eyes Open
Sum2_47Power_EO		Total EEG Power (2-47 Hz) Eyes Open
Comp. 1		PCA Component 1
Comp. 2		PCA Component 2
Comp. 3		PCA Component 3
Comp. 4		PCA Component 4
Comp. 5		PCA Component 5
Comp. 6		PCA Component 6
Comp. 7		PCA Component 7
Comp. 8		PCA Component 8
Comp. 9		PCA Component 9
Comp. 10		PCA Component 10
Comp. 11		PCA Component 11
Comp. 12		PCA Component 12
