# Supplementary material for: Age-Related Differences in Resting-State EEG and Allocentric Spatial Working Memory Performance
Source: Front Aging Neurosci. 2021 Nov 4;13:704362. doi: 10.3389/fnagi.2021.704362 (PMC8600362; doi:10.3389/fnagi.2021.704362)
Supplement: Supplementary Material 6 — Correlations between EEG parameters and the four selected components of the PCA analysis. [file Table_6.xlsx]

## Sheet: Jabès_Supplementary Material 6
		Comp. 1	Comp. 2	Comp. 3	Comp. 4
Theta_AvgPeak_freq_EC		-0.131	-0.336	0.776	0.283
Theta_AvgPeak_Power_EC		0.858	-0.171	0.126	-0.121
Theta_Band_Power_EC		0.893	-0.202	0.077	-0.105
Theta_Band_RelPower_EC		-0.306	-0.416	-0.182	0.163
Alpha_Peak_freq_EC		-0.164	-0.337	0.756	0.255
Alpha_Peak_Power_EC		0.781	-0.132	0.378	-0.366
Alpha_Band_Power_EC		0.873	-0.114	0.279	-0.301
Alpha_Band_RelPower_EC		0.632	-0.38	0.055	-0.352
Beta_AvgPeak_freq_EC		-0.415	0.359	0.285	-0.378
Beta_AvgPeak_Power_EC		0.824	0.358	0.245	0.205
Beta_Band_Power_EC		0.788	0.45	0.233	0.218
Beta_Band_RelPower_EC		-0.377	0.678	-0.094	0.412
Gamma_Band_Power_EC		0.429	0.742	0.224	-0.17
Gamma_Band_RelPower_EC		-0.535	0.705	-0.008	-0.127
Sum2_47Power_EC		0.917	-0.008	0.28	-0.21
Theta_AvgPeak_freq_EO		-0.178	-0.249	0.622	0.517
Theta_AvgPeak_Power_EO		0.828	-0.244	0.057	-0.035
Theta_Band_Power_EO		0.835	-0.241	-0.019	-0.002
Theta_Band_RelPower_EO		0.038	-0.697	0.306	-0.397
Alpha_Peak_freq_EO		-0.208	-0.209	0.64	0.484
Alpha_Peak_Power_EO		0.688	-0.156	-0.489	0.221
Alpha_Band_Power_EO		0.755	-0.141	-0.43	0.291
Alpha_Band_RelPower_EO		0.363	-0.57	-0.562	0.182
Beta_AvgPeak_freq_EO		-0.221	0.545	0.175	-0.56
Beta_AvgPeak_Power_EO		0.636	0.669	0.007	0.325
Beta_Band_Power_EO		0.595	0.732	0.01	0.274
Beta_Band_RelPower_EO		-0.048	0.888	0.101	0.188
Gamma_Band_Power_EO		0.363	0.854	0.037	-0.079
Gamma_Band_RelPower_EO		-0.238	0.858	0.09	-0.348
Sum2_47Power_EO		0.834	0.387	-0.16	0.256
